# Supplementary material for: Gene expression profile of a selection of Polycomb Group genes during zebrafish embryonic and germ line development
Source: PLoS One. 2018 Jul 9;13(7):e0200316. doi: 10.1371/journal.pone.0200316 (PMC6037382; doi:10.1371/journal.pone.0200316)
Supplement: S1 Table — (XLSX) [file pone.0200316.s001.xlsx]

## Sheet: Sheet1
	muscle1.1	muscle 1.2	muscle 1.3	muscle1-RT	muscle 2.1	muscle 2.2	muscle 2.3	muscle 2-RT	muscle 3.1	muscle 3.2	muscle 3.3	muscle3-RT
ezh2	27.3793	28.0337	27.5531	35.1043	31.1344	30.7232	30.3558	37.513	27.2779	27.2305	27.5029	33.3238
eed	23.8173	23.9268	24.1538		25.0303	24.8784	24.7847		24.7868	24.6548	24.3541
suz12a	27.8873	25.9693	28.0816	34.3281	28.5005	28.4947	28.9513	35.8447	26.3648	25.9221	26.3601	36.8877
rnf2	24.1184	24.1739	24.2574	32.6245	25.8487	26.0026	26.0994	32.668	24.1202	24.282	24.1472	32.4188
bmi1a	26.7163	27.1144	26.793	36.1619	28.6369	28.2291	28.8689	34.1384	28.0286	28.2954	28.1232	33.2596
pcgf6	28.1575	26.8871	28.2333	32.3901	28.8796	28.5227	29.1528	32.2764	28.2303	28.2539	28.2697	31.8164
hprt1	26.1126	26.0233	26.1432	32.5706	27.7611	28.1107	28.0967	33.0564	25.4021	25.6125	25.5124	31.4883
rsp18	17.3532	17.6234	17.7674	36.9261	18.2439	18.4129	18.4527	36.7701	17.4357	17.5284	17.5669	36.2388
	eye1.1	eye 1.2	eye 1.3	eye 1-RT	eye 2.1	eye 2.2	eye 2.3	eye 2-RT	eye 3.1	eye 3.2	eye 3.3	eye 3-RT
ezh2	26.95	26.3405	26.8624	32.2076	28.8875	29.5158	29.5815	33.5811	26.4573	26.4887	26.6081	33.5336
eed	24.3662	24.4163	24.3255	35.5168	24.6786	24.617	24.7773	35.5176	25.0044	25.0808	25.0997	35.0696
suz12a	26.2973	26.3237	26.2745	30.8994	28.8332	28.3838	28.3425	33.2741	26.8039	27.0548	27.0957	35.8919
rnf2	23.9413	23.7556	24.0053	32.4383	24.6297	24.748	24.8753	33.0004	23.3699	23.987	24.0797	31.7425
bmi1a	25.2925	25.3472	25.1889	31.7857	26.2391	26.2855	26.413	33.2593	25.1105	25.3607	25.74	33.7996
pcgf6	26.9486	26.8334	27.0119	31.2232	28.0875	27.9715	27.7387	37.4265	26.6007	27.1399	27.3154	33.2918
hprt1	25.8795	26.0848	26.0903	31.025	27.5648	27.6954	27.9545	33.0823	26.2249	26.4385	26.6299	32.4427
rsp18	18.5446	18.4055	18.6523	36.1701	19.2214	19.2567	19.2404		18.91	18.9093	19.1023	37.1795
	ovary1.1	ovary 1.2	ovary 1.3	ovary 1-RT	ovary 2.1	ovary 2.2	ovary 2.3	ovary 2-RT	ovary 3.1	ovary 3.2	ovary 3.3	ovary 3-RT
ezh2	22.1786	22.2435	22.0682	36.0155	21.0249	21.2498	21.1641	38.0193	22.0117	22.1228	22.1809	35.6347
eed	20.6072	20.4993	20.6474		20.2511	20.1835	20.2853		21.8697	21.5986	21.673
suz12a	22.291	22.2492	22.2011	31.6501	21.1563	21.2622	21.095	33.9476	22.4896	22.4674	22.5414	31.4911
rnf2	21.3602	21.2583	21.3111	32.1937	20.5967	20.559	20.3964	32.6153	21.8113	21.8314	21.9322	32.4374
bmi1a	21.253	21.3272	21.1148		20.0146	20.1051	20.0216		21.206	21.2202	21.4708	36.6777
pcgf6	22.0276	21.8174	21.6584	34.0666	21.0597	21.2196	21.1472	37.0639	22.3688	22.4689	22.355	34.1001
hprt1	17.9392	18.0248	18.0393	37.2238	17.6648	17.6034	17.5776	36.7378	18.0222	18.15	18.2254
rsp18	17.3532	17.6234	17.7674	36.9261	18.2439	18.4129	18.4527	36.7701	17.4357	17.5284	17.5669	36.2388
	testis 1.1	testis 1.2	testis 1.3	testis 1-RT	testis 2.1	testis 2.2	testis 2.3	testis 2-RT	testis 3.1	testis 3.2	testis 3.3	testis 3-RT
ezh2	21.3013	21.5197	21.285	33.5017	21.9769	21.7405	21.9137	32.9862	20.717	21.0973	21.0763	29.1555
eed	21.8968	22.0516	22.1186	36.3093	22.5796	22.4823	22.4949	37.5401	22.1066	22.0002	22.0094	37.0384
suz12a	23.0349	23.1206	23.0481	30.4	23.3073	23.1478	23.4272	29.2592	22.3765	22.7478	22.3373	33.1754
rnf2	20.6457	20.5518	20.6897	32.4768	21.0207	21.0837	21.157	31.968	20.2454	20.5475	20.2774	29.8998
bmi1a	20.2785	20.3506	20.4025	31.0681	20.3328	20.6317	20.4837	38.1311	20.0257	19.993	20.0507	29.6414
pcgf6	20.4208	20.4593	20.4219	31.2027	20.2832	20.2479	20.2706	35.0535	19.7642	19.4953	19.6088	28.0479
hprt1	22.6883	22.3961	22.8904	30.9178	22.7592	22.8249	22.6753	32.0702	22.2011	22.2907	22.288	29.0652
rsp18	16.4156	16.6358	16.5341	32.734	16.8145	16.7765	16.6218	35.3084	16.2477	16.2794	16.3266	32.8119
	muscle1.1	muscle 1.2	muscle 1.3	muscle1-RT	muscle 2.1	muscle 2.2	muscle 2.3	muscle 2-RT	muscle 3.1	muscle 3.2	muscle 3.3	muscle3-RT
ezh1	24.2778	24.3276	24.1842		27.9133	27.1756	28.0422	32.0308	24.612	25.0692	24.8604	30.5416
suz12b	24.8388	24.7237	24.6298	33.6909	28.0022	27.9082	27.7016	32.6767	25.0353	25.4886	25.424	31.7299
rbbp4	24.0791	23.7513	23.6139	31.4019	25.0352	25.2628	25.1263	31.3788	24.161	24.0058	23.9191	31.5335
pcgf5a	26.3269	26.3855	26.2473		31.2214	29.9899	30.9976		26.3932	26.0232	26.2803
pcgf5b	26.5091	26.3247	26.189	35.4821	28.4331	28.6324	28.8361	37.2816	27.1195	27.0498	26.5637	39.9686
ef1alpha	18.5128	18.8414	18.6313	30.3979	19.3491	19.5223	19.2365	31.2337	18.1974	18.303	18.353	30.2147
rsp18	16.7739	16.774	16.739	38.3432	17.6438	17.966	17.9526	36.5853	16.8793	16.8506	17.086	32.4237
	eye1.1	eye 1.2	eye 1.3	eye 1-RT	eye 2.1	eye 2.2	eye 2.3	eye 2-RT	eye 3.1	eye 3.2	eye 3.3	eye 3-RT
ezh1	23.9548	23.8655	23.3699	33.1762	26.1812	26.2973	26.1521	33.1789	23.8293	24.0108	24.0172	34.0811
suz12b	24.0417	24.0861	24.0267	32.0225	26.6816	26.314	26.2718	35.0885	24.2152	24.3291	24.1848	35.4131
rbbp4	23.3542	23.1687	23.1826	31.7783	24.7417	24.4981	24.6899	31.7492	23.8901	23.5387	23.8439	31.3912
pcgf5a	26.5346	26.3592	26.5241	39.7997	29.4876	29.4869	29.0662		26.6094	26.7207	26.5447
pcgf5b	25.7299	25.4909	25.5865	36.3266	27.9	27.8774	27.7476	32.4067	26.1238	26.0316	26.2406	36.4511
ef1alpha	17.3593	17.4539	17.2662	29.6381	17.8347	18.1014	18.2424	31.3471	17.3449	17.5623	17.6621	31.0731
rsp18	18.175	18.0717	18.1196	33.3959	18.9653	19.0412	19.1418	38.2195	18.3219	18.3966	18.3057	33.001
	ovary1.1	ovary 1.2	ovary 1.3	ovary 1-RT	ovary 2.1	ovary 2.2	ovary 2.3	ovary 2-RT	ovary 3.1	ovary 3.2	ovary 3.3	ovary 3-RT
ezh1	30.4699	30.6826	30.3642	36.7614	29.876	30.0178	30.2151	34.0203	28.739	29.0164	29.2132	33.1017
suz12b	23.6665	23.7508	23.6819	35.1583	22.4416	22.4328	22.4421	34.4702	23.9366	23.7687	23.9801	35.8419
rbbp4	20.8507	20.587	20.7392	34.0645	19.8044	19.7825	19.7847	33.9468	21.1934	21.139	21.0883	33.7748
pcgf5a	32.0779	32.1064	32.5028		30.159	30.1843	30.6248		28.6903	28.4319	28.5325
pcgf5b	24.1759	24.3276	24.343	38.5038	24.0083	23.9826	24.0471	36.0539	25.0084	24.9755	24.8285	36.0446
ef1alpha	17.1187	17.1084	17.1194	32.8653	16.58	16.5938	16.4624	33.8184	16.5208	16.6541	16.6722	33.0789
rsp18	18.3673	18.2003	18.3156	38.942	17.9553	18.0954	18.4688	36.4043	18.1581	18.255	18.2128	33.3107
	testis 1.1	testis 1.2	testis 1.3	testis 1-RT	testis 2.1	testis 2.2	testis 2.3	testis 2-RT	testis 3.1	testis 3.2	testis 3.3	testis 3-RT
ezh1	25.6355	25.537	25.7303	39.0315	26.3303	26.3807	25.9115	29.7197	25.6951	25.118	25.4371	31.7762
suz12b	22.5367	22.6299	22.4334	34.2508	23.1683	23.1953	23.1699	35.4287	22.6926	22.4077	22.4504	31.0827
rbbp4	20.9278	20.8024	20.6312	32.8482	21.0414	21.1068	21.1128	28.6078	20.3683	20.2254	20.3159	27.2563
pcgf5a	28.0661	27.8598	27.8768		28.6312	28.8123	28.438		27.3262	27.658	27.3402
pcgf5b	24.8524	24.5536	24.804	39.6789	25.087	25.0091	24.968	39.683	24.2454	24.2013	24.3577	34.4689
ef1alpha	16.2713	16.2382	16.2535	30.4048	16.9691	17.0918	17.0582	31.6968	16.3074	16.3463	16.4112	29.4151
rsp18	17.0865	17.0512	16.8946	36.198	17.2385	17.3044	17.9425	35.0292	16.7299	16.7149	16.581	33.1182
